# Supplementary material for: Investigation of two norovirus outbreaks linked to drinking water contaminated with multiple GII strains in a rural county—Chongqing, China, 2021
Source: Front Public Health. 2023 Dec 14;11:1259584. doi: 10.3389/fpubh.2023.1259584 (PMC10756231; doi:10.3389/fpubh.2023.1259584)
Supplement: Supplementary file 4 [file Table_2.xlsx]

## Sheet: outbreak A
number	gender	occupation	category	birth date	onset date	diagnosis date	age
1	male	child	Clinical-diagnosis cases	2018-05-30	2021-02-05	2021-02-07	2
2	female	child	Clinical-diagnosis cases	2018-03-18	2021-02-04	2021-02-08	2
3	male	child	Clinical-diagnosis cases	2016-07-01	2021-02-01	2021-02-07	4
4	male	child	Clinical-diagnosis cases	2014-07-27	2021-02-02	2021-02-08	6
5	male	student	Clinical-diagnosis cases	2011-06-11	2021-02-05	2021-02-07	9
6	male	student	Clinical-diagnosis cases	2010-03-26	2021-02-01	2021-02-08	10
7	male	student	Clinical-diagnosis cases	2010-03-24	2021-02-05	2021-02-07	10
8	female	student	Clinical-diagnosis cases	2009-12-27	2021-02-05	2021-02-07	11
9	female	student	Clinical-diagnosis cases	2008-02-09	2021-02-04	2021-02-07	12
10	female	student	Clinical-diagnosis cases	2007-10-16	2021-02-02	2021-02-07	13
11	male	student	Clinical-diagnosis cases	2005-07-13	2021-02-05	2021-02-08	15
12	male	student	Clinical-diagnosis cases	2005-06-09	2021-02-01	2021-02-08	15
13	male	student	Clinical-diagnosis cases	2004-10-30	2021-02-04	2021-02-07	16
14	female	student	Clinical-diagnosis cases	2004-10-25	2021-02-03	2021-02-08	16
15	male	student	Clinical-diagnosis cases	2004-09-30	2021-02-01	2021-02-07	16
16	female	student	Clinical-diagnosis cases	2004-06-18	2021-02-02	2021-02-08	16
17	male	farmer	Clinical-diagnosis cases	2003-10-03	2021-02-01	2021-02-08	17
18	male	farmer	Clinical-diagnosis cases	2003-05-21	2021-02-01	2021-02-08	17
19	male	farmer	Clinical-diagnosis cases	2001-12-19	2021-02-01	2021-02-07	19
20	male	farmer	Clinical-diagnosis cases	2001-10-14	2021-02-02	2021-02-07	19
21	male	migrant worker	Clinical-diagnosis cases	2001-09-03	2021-02-01	2021-02-07	19
22	female	farmer	Clinical-diagnosis cases	2001-04-03	2021-02-02	2021-02-08	19
23	male	farmer	confirmed cases	2000-10-10	2021-02-04	2021-02-07	20
24	female	farmer	Clinical-diagnosis cases	2000-02-29	2021-02-02	2021-02-07	20
25	male	farmer	Clinical-diagnosis cases	2000-01-06	2021-01-28	2021-02-08	21
26	female	farmer	confirmed cases	1999-11-04	2021-02-04	2021-02-08	21
27	female	farmer	confirmed cases	1999-09-27	2021-02-02	2021-02-07	21
28	female	farmer	Clinical-diagnosis cases	1999-09-09	2021-02-02	2021-02-08	21
29	female	farmer	Clinical-diagnosis cases	1999-04-27	2021-02-02	2021-02-08	21
30	male	farmer	Clinical-diagnosis cases	1998-11-21	2021-02-02	2021-02-07	22
31	female	farmer	Clinical-diagnosis cases	1998-11-17	2021-02-05	2021-02-08	22
32	female	farmer	Clinical-diagnosis cases	1998-07-21	2021-02-04	2021-02-08	22
33	male	farmer	Clinical-diagnosis cases	1997-09-01	2021-02-01	2021-02-07	23
34	female	farmer	Clinical-diagnosis cases	1997-03-06	2021-02-01	2021-02-08	23
35	male	farmer	Clinical-diagnosis cases	1997-02-10	2021-02-02	2021-02-07	23
36	female	farmer	Clinical-diagnosis cases	1996-11-19	2021-02-04	2021-02-08	24
37	male	farmer	Clinical-diagnosis cases	1996-01-03	2021-02-03	2021-02-07	25
38	male	farmer	confirmed cases	1995-10-10	2021-02-03	2021-02-08	25
39	female	farmer	Clinical-diagnosis cases	1994-10-20	2021-02-02	2021-02-08	26
40	male	farmer	Clinical-diagnosis cases	1994-04-20	2021-02-01	2021-02-08	26
41	male	farmer	Clinical-diagnosis cases	1993-08-04	2021-02-05	2021-02-07	27
42	female	farmer	Clinical-diagnosis cases	1991-02-12	2021-02-04	2021-02-08	29
43	female	farmer	Clinical-diagnosis cases	1988-11-23	2021-02-03	2021-02-08	32
44	male	farmer	Clinical-diagnosis cases	1988-04-08	2021-02-02	2021-02-07	32
45	male	farmer	Clinical-diagnosis cases	1987-06-09	2021-02-05	2021-02-07	33
46	male	farmer	Clinical-diagnosis cases	1985-06-08	2021-02-04	2021-02-08	35
47	female	farmer	Clinical-diagnosis cases	1985-04-02	2021-02-03	2021-02-08	35
48	female	farmer	Clinical-diagnosis cases	1985-01-07	2021-02-01	2021-02-08	36
49	female	farmer	Clinical-diagnosis cases	1983-11-12	2021-02-05	2021-02-08	37
50	female	farmer	Clinical-diagnosis cases	1983-10-02	2021-02-02	2021-02-07	37
51	female	farmer	Clinical-diagnosis cases	1982-08-16	2021-02-03	2021-02-08	38
52	male	farmer	Clinical-diagnosis cases	1982-06-08	2021-02-02	2021-02-07	38
53	male	staff	Clinical-diagnosis cases	1982-03-16	2021-02-05	2021-02-10	38
54	female	farmer	confirmed cases	1982-01-27	2021-02-04	2021-02-07	39
55	female	farmer	Clinical-diagnosis cases	1977-04-16	2021-02-03	2021-02-08	43
56	female	farmer	Clinical-diagnosis cases	1975-09-13	2021-01-28	2021-02-08	45
57	male	farmer	Clinical-diagnosis cases	1975-05-01	2021-02-01	2021-02-08	45
58	male	farmer	Clinical-diagnosis cases	1974-12-26	2021-02-02	2021-02-08	46
59	male	farmer	Clinical-diagnosis cases	1974-04-10	2021-02-05	2021-02-08	46
60	female	farmer	Clinical-diagnosis cases	1973-12-17	2021-02-05	2021-02-07	47
61	female	farmer	Clinical-diagnosis cases	1973-12-12	2021-02-02	2021-02-08	47
62	female	farmer	Clinical-diagnosis cases	1973-12-03	2021-02-02	2021-02-07	47
63	male	farmer	Clinical-diagnosis cases	1973-10-23	2021-01-31	2021-02-07	47
64	female	farmer	Clinical-diagnosis cases	1973-10-01	2021-02-01	2021-02-07	47
65	male	farmer	Clinical-diagnosis cases	1973-03-15	2021-01-26	2021-02-08	47
66	male	farmer	confirmed cases	1972-12-28	2021-02-04	2021-02-07	48
67	female	farmer	Clinical-diagnosis cases	1972-07-06	2021-02-01	2021-02-07	48
68	female	farmer	Clinical-diagnosis cases	1972-01-20	2021-02-04	2021-02-07	49
69	male	farmer	Clinical-diagnosis cases	1971-11-29	2021-02-03	2021-02-07	49
70	male	farmer	Clinical-diagnosis cases	1971-04-24	2021-02-02	2021-02-07	49
71	male	farmer	Clinical-diagnosis cases	1971-04-13	2021-02-07	2021-02-07	49
72	male	farmer	Clinical-diagnosis cases	1970-10-16	2021-02-04	2021-02-07	50
73	male	farmer	Clinical-diagnosis cases	1970-01-03	2021-02-01	2021-02-07	51
74	female	farmer	Clinical-diagnosis cases	1969-12-11	2021-01-27	2021-02-07	51
75	male	farmer	Clinical-diagnosis cases	1969-04-22	2021-02-02	2021-02-07	51
76	male	farmer	Clinical-diagnosis cases	1968-11-25	2021-02-02	2021-02-07	52
77	male	farmer	Clinical-diagnosis cases	1968-10-09	2021-02-02	2021-02-08	52
78	female	farmer	Clinical-diagnosis cases	1968-05-25	2021-02-02	2021-02-07	52
79	male	farmer	Clinical-diagnosis cases	1968-05-21	2021-02-04	2021-02-08	52
80	male	farmer	Clinical-diagnosis cases	1967-12-28	2021-02-02	2021-02-07	53
81	female	farmer	Clinical-diagnosis cases	1967-07-02	2021-02-03	2021-02-07	53
82	female	farmer	Clinical-diagnosis cases	1967-05-15	2021-02-04	2021-02-07	53
83	female	farmer	Clinical-diagnosis cases	1966-11-09	2021-02-04	2021-02-07	54
84	male	farmer	Clinical-diagnosis cases	1966-10-17	2021-02-02	2021-02-07	54
85	female	farmer	Clinical-diagnosis cases	1966-10-12	2021-02-03	2021-02-08	54
86	male	farmer	Clinical-diagnosis cases	1965-08-23	2021-02-01	2021-02-08	55
87	male	farmer	Clinical-diagnosis cases	1965-08-11	2021-02-04	2021-02-07	55
88	female	farmer	confirmed cases	1965-06-27	2021-02-04	2021-02-08	55
89	male	farmer	Clinical-diagnosis cases	1965-03-15	2021-02-04	2021-02-08	55
90	female	farmer	Clinical-diagnosis cases	1964-05-14	2021-02-01	2021-02-08	56
91	male	farmer	Clinical-diagnosis cases	1964-03-19	2021-02-01	2021-02-08	56
92	male	farmer	Clinical-diagnosis cases	1963-07-08	2021-02-04	2021-02-08	57
93	female	farmer	Clinical-diagnosis cases	1963-03-07	2021-02-02	2021-02-08	57
94	male	farmer	Clinical-diagnosis cases	1963-01-15	2021-02-02	2021-02-07	58
95	female	farmer	Clinical-diagnosis cases	1962-02-07	2021-02-03	2021-02-08	59
96	female	farmer	Clinical-diagnosis cases	1961-09-26	2021-02-03	2021-02-08	59
97	female	farmer	Clinical-diagnosis cases	1961-05-20	2021-02-03	2021-02-07	59
98	male	farmer	Clinical-diagnosis cases	1958-12-20	2021-02-01	2021-02-08	62
99	male	farmer	Clinical-diagnosis cases	1958-05-19	2021-02-01	2021-02-08	62
100	male	farmer	confirmed cases	1957-08-23	2021-02-04	2021-02-08	63
101	female	farmer	Clinical-diagnosis cases	1955-12-26	2021-02-01	2021-02-08	65
102	female	farmer	Clinical-diagnosis cases	1953-12-05	2021-02-03	2021-02-08	67
103	female	farmer	Clinical-diagnosis cases	1953-05-14	2021-02-03	2021-02-08	67
104	female	farmer	Clinical-diagnosis cases	1953-04-18	2021-02-02	2021-02-08	67
105	male	farmer	confirmed cases	1952-12-19	2021-02-05	2021-02-08	68
106	male	farmer	Clinical-diagnosis cases	1952-07-19	2021-02-03	2021-02-07	68
107	female	farmer	Clinical-diagnosis cases	1950-12-25	2021-02-01	2021-02-07	70
108	female	farmer	Clinical-diagnosis cases	1949-09-10	2021-02-06	2021-02-08	71
109	female	farmer	Clinical-diagnosis cases	1949-09-09	2021-02-03	2021-02-08	71
110	female	farmer	Clinical-diagnosis cases	1949-08-15	2021-02-03	2021-02-08	71
111	male	farmer	Clinical-diagnosis cases	1949-03-09	2021-02-02	2021-02-07	71
112	male	farmer	Clinical-diagnosis cases	1949-02-23	2021-02-03	2021-02-08	71
113	male	farmer	Clinical-diagnosis cases	1947-03-15	2021-02-05	2021-02-08	73
114	female	farmer	Clinical-diagnosis cases	1946-08-17	2021-02-04	2021-02-07	74
115	female	farmer	Clinical-diagnosis cases	1946-07-01	2021-02-01	2021-02-07	74
116	male	farmer	Clinical-diagnosis cases	1945-01-28	2021-02-01	2021-02-07	76
117	male	farmer	Clinical-diagnosis cases	1944-09-25	2021-02-03	2021-02-07	76
118	female	farmer	Clinical-diagnosis cases	1944-06-21	2021-02-04	2021-02-07	76
119	male	farmer	Clinical-diagnosis cases	1943-07-29	2021-02-04	2021-02-08	77
120	male	farmer	Clinical-diagnosis cases	1943-03-05	2021-02-01	2021-02-07	77
121	male	farmer	Clinical-diagnosis cases	1942-02-08	2021-01-31	2021-02-07	78
122	female	farmer	Clinical-diagnosis cases	1941-11-08	2021-02-03	2021-02-07	79
123	female	farmer	Clinical-diagnosis cases	1936-06-21	2021-02-01	2021-02-07	84

## Sheet: outbreak B
number	gender	occupation	category	birth date	onset date	diagnosis date	age1
1	male	child	confirmed case	2020-03-23	2021-02-06	2021-02-10	0
2	male	child	clinical-diagnosis case	2019-09-18	2021-02-08	2021-02-10	1
3	female	child	clinical-diagnosis case	2019-08-05	2021-02-06	2021-02-10	1
4	female	child	clinical-diagnosis case	2019-03-05	2021-02-05	2021-02-10	1
5	male	child	clinical-diagnosis case	2017-04-10	2021-02-06	2021-02-10	3
6	male	child	clinical-diagnosis case	2016-12-15	2021-02-06	2021-02-10	4
7	female	child	clinical-diagnosis case	2016-08-05	2021-02-07	2021-02-10	4
8	female	child	confirmed case	2016-03-15	2021-02-05	2021-02-10	4
9	male	student	clinical-diagnosis case	2013-08-22	2021-02-06	2021-02-10	7
10	male	student	clinical-diagnosis case	2013-08-07	2021-02-05	2021-02-10	7
11	female	student	confirmed case	2012-01-19	2021-02-05	2021-02-10	9
12	male	student	confirmed case	2011-01-30	2021-02-07	2021-02-10	10
13	male	student	clinical-diagnosis case	2010-04-07	2021-02-06	2021-02-10	10
14	male	student	confirmed case	2008-10-26	2021-02-06	2021-02-10	12
15	male	student	confirmed case	2007-06-12	2021-02-06	2021-02-10	13
16	female	student	confirmed case	2005-06-19	2021-02-06	2021-02-10	15
17	male	student	clinical-diagnosis case	2004-10-19	2021-02-06	2021-02-10	16
18	male	student	clinical-diagnosis case	2004-09-10	2021-02-06	2021-02-10	16
19	female	farmer	clinical-diagnosis case	1999-07-29	2021-02-07	2021-02-18	21
20	male	farmer	clinical-diagnosis case	1998-11-04	2021-02-06	2021-02-10	22
21	male	farmer	clinical-diagnosis case	1998-05-20	2021-02-07	2021-02-10	22
22	male	farmer	confirmed case	1998-05-17	2021-02-07	2021-02-10	22
23	female	farmer	confirmed case	1997-02-25	2021-02-07	2021-02-10	23
24	female	farmer	clinical-diagnosis case	1996-06-25	2021-02-06	2021-02-10	24
25	male	farmer	confirmed case	1996-04-13	2021-02-06	2021-02-10	24
26	female	farmer	clinical-diagnosis case	1995-08-29	2021-02-08	2021-02-10	25
27	male	farmer	clinical-diagnosis case	1995-05-17	2021-02-05	2021-02-10	25
28	male	farmer	clinical-diagnosis case	1994-11-19	2021-02-08	2021-02-10	26
29	male	farmer	confirmed case	1994-06-14	2021-02-05	2021-02-10	26
30	female	farmer	clinical-diagnosis case	1993-11-02	2021-02-08	2021-02-10	27
31	male	teacher	clinical-diagnosis case	1992-04-02	2021-02-06	2021-02-10	28
32	female	farmer	confirmed case	1988-09-03	2021-02-07	2021-02-10	32
33	female	farmer	clinical-diagnosis case	1987-09-10	2021-02-07	2021-02-10	33
34	female	farmer	clinical-diagnosis case	1986-11-06	2021-02-07	2021-02-11	34
35	male	farmer	clinical-diagnosis case	1986-09-09	2021-02-07	2021-02-10	34
36	female	farmer	confirmed case	1985-08-14	2021-02-06	2021-02-10	35
37	female	farmer	clinical-diagnosis case	1984-10-13	2021-02-05	2021-02-10	36
38	male	farmer	clinical-diagnosis case	1984-09-06	2021-02-07	2021-02-10	36
39	female	farmer	clinical-diagnosis case	1984-04-06	2021-02-06	2021-02-10	36
40	female	farmer	confirmed case	1982-03-24	2021-02-05	2021-02-10	38
41	female	farmer	clinical-diagnosis case	1981-12-03	2021-02-06	2021-02-10	39
42	female	farmer	confirmed case	1981-06-06	2021-02-07	2021-02-10	39
43	male	farmer	confirmed case	1979-10-03	2021-02-06	2021-02-10	41
44	male	farmer	clinical-diagnosis case	1979-07-16	2021-02-07	2021-02-10	41
45	male	farmer	clinical-diagnosis case	1978-07-03	2021-02-07	2021-02-10	42
46	male	farmer	confirmed case	1976-09-07	2021-02-07	2021-02-10	44
47	male	farmer	confirmed case	1975-11-06	2021-02-06	2021-02-10	45
48	male	farmer	confirmed case	1975-10-09	2021-02-07	2021-02-10	45
49	female	farmer	confirmed case	1975-08-15	2021-02-07	2021-02-10	45
50	male	farmer	clinical-diagnosis case	1974-09-17	2021-02-09	2021-02-10	46
51	male	farmer	confirmed case	1974-02-06	2021-02-05	2021-02-10	47
52	male	farmer	clinical-diagnosis case	1973-12-16	2021-02-05	2021-02-10	47
53	female	farmer	clinical-diagnosis case	1973-09-24	2021-02-06	2021-02-10	47
54	female	farmer	confirmed case	1973-06-06	2021-02-06	2021-02-10	47
55	male	farmer	clinical-diagnosis case	1973-05-13	2021-02-08	2021-02-10	47
56	male	farmer	clinical-diagnosis case	1972-07-29	2021-02-07	2021-02-10	48
57	male	farmer	clinical-diagnosis case	1971-07-29	2021-02-05	2021-02-10	49
58	female	farmer	clinical-diagnosis case	1970-07-08	2021-02-08	2021-02-10	50
59	male	farmer	clinical-diagnosis case	1969-08-24	2021-02-05	2021-02-10	51
60	female	farmer	clinical-diagnosis case	1969-07-22	2021-02-07	2021-02-10	51
61	male	farmer	clinical-diagnosis case	1969-05-23	2021-02-08	2021-02-10	51
62	female	farmer	confirmed case	1969-04-09	2021-02-06	2021-02-10	51
63	male	farmer	clinical-diagnosis case	1966-01-24	2021-02-07	2021-02-10	55
64	male	farmer	confirmed case	1965-08-15	2021-02-07	2021-02-10	55
65	female	farmer	clinical-diagnosis case	1963-05-22	2021-02-07	2021-02-10	57
66	female	farmer	clinical-diagnosis case	1962-09-28	2021-02-05	2021-02-10	58
67	female	farmer	clinical-diagnosis case	1962-04-26	2021-02-07	2021-02-10	58
68	female	farmer	confirmed case	1962-02-26	2021-02-06	2021-02-10	58
69	male	farmer	clinical-diagnosis case	1957-11-17	2021-02-07	2021-02-10	63
70	female	farmer	confirmed case	1957-03-03	2021-02-07	2021-02-10	63
71	female	farmer	clinical-diagnosis case	1955-10-06	2021-02-07	2021-02-10	65
72	female	farmer	clinical-diagnosis case	1955-02-02	2021-02-05	2021-02-10	66
73	female	farmer	clinical-diagnosis case	1954-03-08	2021-02-06	2021-02-10	66
74	male	farmer	clinical-diagnosis case	1954-01-14	2021-02-07	2021-02-10	67
75	female	farmer	clinical-diagnosis case	1953-11-09	2021-02-06	2021-02-10	67
76	female	farmer	confirmed case	1951-01-19	2021-02-06	2021-02-10	70
77	male	farmer	clinical-diagnosis case	1949-08-29	2021-02-05	2021-02-10	71
78	female	farmer	clinical-diagnosis case	1949-08-18	2021-02-06	2021-02-10	71
79	female	farmer	clinical-diagnosis case	1949-04-03	2021-02-07	2021-02-10	71
80	female	farmer	confirmed case	1948-03-21	2021-02-06	2021-02-10	72
81	male	farmer	confirmed case	1946-06-15	2021-02-06	2021-02-10	74
82	female	farmer	confirmed case	1946-01-24	2021-02-06	2021-02-10	75
83	female	farmer	clinical-diagnosis case	1945-08-17	2021-02-06	2021-02-10	75
84	male	farmer	clinical-diagnosis case	1944-09-01	2021-02-07	2021-02-10	76
85	male	farmer	confirmed case	1943-11-08	2021-02-07	2021-02-10	77
86	male	farmer	clinical-diagnosis case	1939-08-25	2021-02-08	2021-02-10	81
87	female	farmer	clinical-diagnosis case	1937-11-12	2021-02-08	2021-02-10	83
88	female	farmer	confirmed case	1937-09-19	2021-02-05	2021-02-10	83
